# Supplementary material for: Microencapsulates of Blue Maize Polyphenolics as a Promising Ingredient in the Food and Pharmaceutical Industry: Characterization, Antioxidant Properties, and In Vitro-Simulated Digestion
Source: Foods. 2023 Apr 30;12(9):1870. doi: 10.3390/foods12091870 (PMC10178619; doi:10.3390/foods12091870)
Supplement: Supplementary file 1 [file foods-12-01870-s001.zip]

Archive with 1 entries (1 files):
- foods-2345869-supplementary.pdf
